# Supplementary material for: Ligand bias underlies differential signaling of multiple FGFs via FGFR1
Source: eLife. 2024 Apr 3;12:RP88144. doi: 10.7554/eLife.88144 (PMC10990489; doi:10.7554/eLife.88144)
Supplement: Figure 1—source data 3. [file elife-88144-fig1-data3.zip]

Archive with 2 entries (2 files):
- vinculin.TIF
- pERK.TIF
