# Supplementary material for: Ligand bias underlies differential signaling of multiple FGFs via FGFR1
Source: eLife. 2024 Apr 3;12:RP88144. doi: 10.7554/eLife.88144 (PMC10990489; doi:10.7554/eLife.88144)
Supplement: Figure 5—source data 2. [file elife-88144-fig5-data2.zip]

Archive with 8 entries (8 files):
- FGF8actin.TIF
- FGF8Collagen.TIF
- FGF9Actin.TIF
- FGF9collagen.TIF
- FGF4Actin.TIF
- FGF4Actin2.TIF
- FGF4Collagen.TIF
- FGF4Collagen2.TIF
