# Supplementary material for: Ligand bias underlies differential signaling of multiple FGFs via FGFR1
Source: eLife. 2024 Apr 3;12:RP88144. doi: 10.7554/eLife.88144 (PMC10990489; doi:10.7554/eLife.88144)
Supplement: Figure 5—figure supplement 1—source data 1. [file elife-88144-fig5-figsupp1-data1.zip]

Archive with 2 entries (2 files):
- FGFR1.TIF
- ACTIN.TIF
